# Supplementary material for: Multi-Omics Analysis Provides Insights into the Key Regulatory Pathways of Energy Metabolism in GIFT Under Salinity Stress
Source: Vet Sci. 2026 Jan 21;13(1):105. doi: 10.3390/vetsci13010105 (PMC12846563; doi:10.3390/vetsci13010105)
Supplement: Supplementary file 1 [file vetsci-13-00105-s001.zip › Table S1.xlsx]

## Sheet: Sheet1
Category	Specific Ingredient	English Name
Grain	Wheat flour	Wheat flour
Plant Protein Source	Soybean meal	Soybean meal
Plant Protein Source	Peanut meal	Peanut meal
Animal Protein Source	Fish meal	Fish meal
Fat Source	Fish oil	Fish oil
Amino Acid Additive	Lysine	Lysine
Amino Acid Additive	Methionine	Methionine
Mineral Additive	Sodium chloride (salt)	Sodium chloride
Mineral Additive	Calcium phosphate (monobasic)	Calcium phosphate (monobasic)
Vitamin Additive	Multivitamin premix	Multivitamin premix
Mineral Additive	Trace mineral premix	Trace mineral premix
Other	etc. (incomplete list)	etc.
