# Supplementary material for: Multi-Omics Analysis Provides Insights into the Key Regulatory Pathways of Energy Metabolism in GIFT Under Salinity Stress
Source: Vet Sci. 2026 Jan 21;13(1):105. doi: 10.3390/vetsci13010105 (PMC12846563; doi:10.3390/vetsci13010105)
Supplement: Supplementary file 1 [file vetsci-13-00105-s001.zip › Table S2.xlsx]

## Sheet: Sheet1
Sample	RawData(bp)	BF_Q20(%)	BF_Q30(%)	BF_N(%)	BF_GC(%)	CleanData(bp)	AF_Q20(%)	AF_Q30(%)	AF_N(%)	AF_GC(%)
Fresh3	5427861000	5320638592 (98.02%)	5132412776 (94.56%)	307931 (0.01%)	2728456071 (50.27%)	5350955634	5260467500 (98.31%)	5085780661 (95.04%)	286947 (0.01%)	2687498480 (50.22%)
Fresh5	6421421100	6278375338 (97.77%)	6033680143 (93.96%)	311970 (0.00%)	3129008004 (48.73%)	6332106153	6204017950 (97.98%)	5969924353 (94.28%)	298807 (0.00%)	3082809309 (48.69%)
Fresh7	6540601200	6404422140 (97.92%)	6177014763 (94.44%)	862723 (0.01%)	3215922738 (49.17%)	6433635028	6323512637 (98.29%)	6116669832 (95.07%)	824735 (0.01%)	3159615603 (49.11%)
Fresh8	6685881900	6552615540 (98.01%)	6327773082 (94.64%)	838929 (0.01%)	3297870818 (49.33%)	6561810928	6454254910 (98.36%)	6250333742 (95.25%)	805279 (0.01%)	3231778040 (49.25%)
Brackish water 12	6750250800	6639435630 (98.36%)	6438812810 (95.39%)	535538 (0.01%)	3389715076 (50.22%)	6655588013	6563454587 (98.62%)	6378128981 (95.83%)	491250 (0.01%)	3339159702 (50.17%)
Brackish water 13	6216598500	6130934577 (98.62%)	5969676182 (96.03%)	329474 (0.01%)	3099402260 (49.86%)	6141115286	6068091623 (98.81%)	5917408273 (96.36%)	325048 (0.01%)	3059578746 (49.82%)
Brackish water 19	6954280200	6840709165 (98.37%)	6640727361 (95.49%)	547966 (0.01%)	3446277166 (49.56%)	6858989167	6765838028 (98.64%)	6582072592 (95.96%)	505337 (0.01%)	3395911385 (49.51%)
Brackish water 20	7937781900	7806488253 (98.35%)	7579355358 (95.48%)	548294 (0.01%)	3983996919 (50.19%)	7778643785	7676981295 (98.69%)	7473725497 (96.08%)	446164 (0.01%)	3899406003 (50.13%)
